# Supplementary material for: Cryo-EM structure supports a role of AQP7 as a junction protein
Source: Nat Commun. 2023 Feb 3;14:600. doi: 10.1038/s41467-023-36272-y (PMC9898259; doi:10.1038/s41467-023-36272-y)
Supplement: Supplementary file 4 — Source Data [file 41467_2023_36272_MOESM4_ESM.xlsx]

## Sheet: Figure 1b
SampleName	Expression_AQP7	CellType
AZ_A10	0	delta
AZ_A11	0	alpha
AZ_A12	0	delta
AZ_A2	0	gamma
AZ_A5	0	ductal
AZ_A6	0	alpha
AZ_A7	0	acinar
AZ_A8	0	beta
AZ_B1	0	delta
AZ_B10	0	delta
AZ_B12	0	alpha
AZ_B2	0	alpha
AZ_B3	0	alpha
AZ_B5	0	alpha
AZ_B8	0	acinar
AZ_B9	0	alpha
AZ_C1	0	alpha
AZ_C10	0	beta
AZ_C11	0	delta
AZ_C2	0	alpha
AZ_C3	0	ductal
AZ_C4	0	beta
AZ_C5	0	alpha
AZ_C8	48.085	alpha
AZ_C9	0	ductal
AZ_D12	0	gamma
AZ_D2	0	beta
AZ_D3	0	alpha
AZ_D4	0	alpha
AZ_D5	0	delta
AZ_D6	0	beta
AZ_D7	0	alpha
AZ_D8	0	gamma
AZ_D9	0	alpha
AZ_E12	0	alpha
AZ_E2	9.08512	alpha
AZ_E4	30.547	alpha
AZ_E5	0	alpha
AZ_E7	0	beta
AZ_E8	0	alpha
AZ_E9	0	alpha
AZ_F1	0	beta
AZ_F2	0	beta
AZ_F4	0	alpha
AZ_F5	0	PSC
AZ_F6	0	acinar
AZ_F8	46.2523	alpha
AZ_F9	0	ductal
AZ_G1	0	alpha
AZ_G10	0	alpha
AZ_G2	0	beta
AZ_G3	0	alpha
AZ_G4	0	alpha
AZ_G5	0	gamma
AZ_H1	0	delta
AZ_H10	0	acinar
AZ_H11	0	beta
AZ_H12	0	gamma
AZ_H2	0	beta
AZ_H3	0	gamma
AZ_H5	0	gamma
AZ_H6	0	beta
AZ_H9	0	alpha
HP1502401_A10	0	beta
HP1502401_A12	0	alpha
HP1502401_A14	0	acinar
HP1502401_A15	0	alpha
HP1502401_A17	0	alpha
HP1502401_A18	0	delta
HP1502401_A2	0	delta
HP1502401_A22	2.80804	acinar
HP1502401_A24	0	delta
HP1502401_A4	0	alpha
HP1502401_A6	0	beta
HP1502401_A7	0	beta
HP1502401_B1	0	beta
HP1502401_B10	0	alpha
HP1502401_B11	0	gamma
HP1502401_B14	0	beta
HP1502401_B15	0	gamma
HP1502401_B16	0	alpha
HP1502401_B17	0	acinar
HP1502401_B18	0	gamma
HP1502401_B20	0	alpha
HP1502401_B21	0	beta
HP1502401_B23	0	beta
HP1502401_B24	0	beta
HP1502401_B5	0	alpha
HP1502401_B7	0	beta
HP1502401_B8	0	delta
HP1502401_C1	0	acinar
HP1502401_C10	0	beta
HP1502401_C12	0	ductal
HP1502401_C14	0	alpha
HP1502401_C16	0	alpha
HP1502401_C18	0	beta
HP1502401_C20	0	delta
HP1502401_C21	0	beta
HP1502401_C4	0	alpha
HP1502401_C5	0	delta
HP1502401_C6	0	beta
HP1502401_C7	0	beta
HP1502401_C8	0	delta
HP1502401_D10	0	acinar
HP1502401_D12	0	delta
HP1502401_D13	0	beta
HP1502401_D16	0	alpha
HP1502401_D17	0	delta
HP1502401_D18	0	ductal
HP1502401_D2	0	acinar
HP1502401_D20	0	alpha
HP1502401_D22	0	beta
HP1502401_D24	0	alpha
HP1502401_D3	0	beta
HP1502401_D4	0	ductal
HP1502401_D5	0	alpha
HP1502401_D6	0	beta
HP1502401_D7	0	beta
HP1502401_D8	0	alpha
HP1502401_E10	0	beta
HP1502401_E11	3.57346	alpha
HP1502401_E16	0	alpha
HP1502401_E17	0	alpha
HP1502401_E19	0	beta
HP1502401_E2	0	acinar
HP1502401_E20	0	acinar
HP1502401_E21	0	alpha
HP1502401_E23	0	acinar
HP1502401_E24	0	acinar
HP1502401_E3	0	delta
HP1502401_E5	0	gamma
HP1502401_E6	58.0987	alpha
HP1502401_E7	47.0826	gamma
HP1502401_E9	0	delta
HP1502401_F10	0	alpha
HP1502401_F11	0	delta
HP1502401_F12	0	alpha
HP1502401_F13	0	acinar
HP1502401_F15	0	gamma
HP1502401_F16	0	beta
HP1502401_F17	0	gamma
HP1502401_F18	0	gamma
HP1502401_F19	0	alpha
HP1502401_F20	43.5342	alpha
HP1502401_F21	0	beta
HP1502401_F22	0	beta
HP1502401_F23	0	alpha
HP1502401_F24	0	beta
HP1502401_F4	0	alpha
HP1502401_F9	0	beta
HP1502401_G10	0	alpha
HP1502401_G11	0	gamma
HP1502401_G12	0	gamma
HP1502401_G14	0	beta
HP1502401_G18	0	acinar
HP1502401_G20	0	delta
HP1502401_G22	41.2135	beta
HP1502401_G23	0	ductal
HP1502401_G24	0	beta
HP1502401_G3	0	delta
HP1502401_G4	0	beta
HP1502401_G5	0	beta
HP1502401_G6	0	beta
HP1502401_G7	0	alpha
HP1502401_G8	0	alpha
HP1502401_H1	0	alpha
HP1502401_H11	0	beta
HP1502401_H12	0	beta
HP1502401_H13	0	gamma
HP1502401_H14	0	alpha
HP1502401_H15	0	alpha
HP1502401_H16	0	alpha
HP1502401_H18	0	PSC
HP1502401_H19	0	beta
HP1502401_H2	0	alpha
HP1502401_H20	0	alpha
HP1502401_H21	0	ductal
HP1502401_H22	0	beta
HP1502401_H23	0	ductal
HP1502401_H24	0	alpha
HP1502401_H3	0	alpha
HP1502401_H4	0	alpha
HP1502401_H5	0	alpha
HP1502401_H6	0	delta
HP1502401_H7	0	alpha
HP1502401_H8	0	alpha
HP1502401_I1	0	alpha
HP1502401_I14	0	acinar
HP1502401_I15	0	alpha
HP1502401_I16	13.1176	alpha
HP1502401_I18	0	alpha
HP1502401_I2	0	ductal
HP1502401_I21	0	ductal
HP1502401_I22	0	alpha
HP1502401_I23	0	alpha
HP1502401_I24	0	beta
HP1502401_I4	0	alpha
HP1502401_I6	0	beta
HP1502401_I7	0	delta
HP1502401_I8	0	gamma
HP1502401_I9	0	delta
HP1502401_J1	0	alpha
HP1502401_J10	0	beta
HP1502401_J11	3.70568	alpha
HP1502401_J12	0	beta
HP1502401_J14	0	alpha
HP1502401_J15	0	ductal
HP1502401_J17	0	ductal
HP1502401_J18	0	alpha
HP1502401_J19	0	ductal
HP1502401_J2	0	acinar
HP1502401_J20	0	alpha
HP1502401_J21	0	alpha
HP1502401_J22	0	beta
HP1502401_J23	0	alpha
HP1502401_J24	0	ductal
HP1502401_J4	0	alpha
HP1502401_J6	0	alpha
HP1502401_J8	0	alpha
HP1502401_K1	0	alpha
HP1502401_K10	0	acinar
HP1502401_K11	0	alpha
HP1502401_K12	0	acinar
HP1502401_K14	0	gamma
HP1502401_K15	0	alpha
HP1502401_K16	69.4635	alpha
HP1502401_K2	0	alpha
HP1502401_K20	95.4298	alpha
HP1502401_K21	0	alpha
HP1502401_K22	0	alpha
HP1502401_K23	0	gamma
HP1502401_K24	0	gamma
HP1502401_K3	0	alpha
HP1502401_K5	0	alpha
HP1502401_K6	0	alpha
HP1502401_K9	0	alpha
HP1502401_L1	0	alpha
HP1502401_L10	0	beta
HP1502401_L11	0	alpha
HP1502401_L12	0	alpha
HP1502401_L13	0	alpha
HP1502401_L14	11.9214	gamma
HP1502401_L15	0	alpha
HP1502401_L16	0	alpha
HP1502401_L17	0	alpha
HP1502401_L18	0	ductal
HP1502401_L2	65.1872	alpha
HP1502401_L20	0	alpha
HP1502401_L21	0	alpha
HP1502401_L22	0	alpha
HP1502401_L23	0	alpha
HP1502401_L3	0	alpha
HP1502401_L4	0	alpha
HP1502401_L5	0	ductal
HP1502401_L7	0	alpha
HP1502401_L9	0	alpha
HP1502401_M1	0	alpha
HP1502401_M10	0	alpha
HP1502401_M11	0	alpha
HP1502401_M12	0	beta
HP1502401_M14	0	alpha
HP1502401_M15	0	alpha
HP1502401_M16	0	ductal
HP1502401_M19	0	alpha
HP1502401_M2	0	beta
HP1502401_M21	88.3936	alpha
HP1502401_M22	0	acinar
HP1502401_M23	0	alpha
HP1502401_M24	0	alpha
HP1502401_M3	0	alpha
HP1502401_M4	0	alpha
HP1502401_M5	0	alpha
HP1502401_M6	0	delta
HP1502401_M7	0	alpha
HP1502401_M8	0	acinar
HP1502401_N1	0	beta
HP1502401_N10	0	ductal
HP1502401_N11	0	gamma
HP1502401_N12	0	alpha
HP1502401_N15	0	alpha
HP1502401_N16	45.8887	ductal
HP1502401_N17	0	alpha
HP1502401_N18	0	ductal
HP1502401_N2	0	acinar
HP1502401_N20	0	alpha
HP1502401_N21	0	beta
HP1502401_N23	0	gamma
HP1502401_N3	64.9945	alpha
HP1502401_N4	0	alpha
HP1502401_N7	0	delta
HP1502401_N8	0	beta
HP1502401_N9	0	gamma
HP1502401_O1	0	alpha
HP1502401_O10	0	ductal
HP1502401_O14	0	acinar
HP1502401_O16	0	beta
HP1502401_O17	0	alpha
HP1502401_O18	0	delta
HP1502401_O2	0	alpha
HP1502401_O20	0	alpha
HP1502401_O21	142.715	alpha
HP1502401_O22	0	alpha
HP1502401_O23	0	alpha
HP1502401_O24	9.39709	alpha
HP1502401_O3	0	alpha
HP1502401_O4	0	alpha
HP1502401_O6	0	delta
HP1502401_O8	0	alpha
HP1504101T2D_A10	0	acinar
HP1504101T2D_A12	0	alpha
HP1504101T2D_A13	0	gamma
HP1504101T2D_A15	66.3981	gamma
HP1504101T2D_A17	114.985	gamma
HP1504101T2D_A18	0	gamma
HP1504101T2D_A19	38.423	alpha
HP1504101T2D_A20	0	gamma
HP1504101T2D_A23	0	alpha
HP1504101T2D_A24	0	delta
HP1504101T2D_A4	0	gamma
HP1504101T2D_A5	0	alpha
HP1504101T2D_A6	0	alpha
HP1504101T2D_A8	52.4391	alpha
HP1504101T2D_B10	0	gamma
HP1504101T2D_B11	0	alpha
HP1504101T2D_B12	0	gamma
HP1504101T2D_B13	43.7188	alpha
HP1504101T2D_B16	0	alpha
HP1504101T2D_B17	0	gamma
HP1504101T2D_B18	0	gamma
HP1504101T2D_B21	0	alpha
HP1504101T2D_B22	0	gamma
HP1504101T2D_B24	0	gamma
HP1504101T2D_B4	0	gamma
HP1504101T2D_B5	0	gamma
HP1504101T2D_B6	0	beta
HP1504101T2D_B7	0	alpha
HP1504101T2D_B8	0	ductal
HP1504101T2D_C10	0	delta
HP1504101T2D_C11	0	acinar
HP1504101T2D_C12	0	gamma
HP1504101T2D_C14	0	alpha
HP1504101T2D_C15	0	alpha
HP1504101T2D_C17	0	alpha
HP1504101T2D_C18	0	beta
HP1504101T2D_C20	12.5847	alpha
HP1504101T2D_C21	0	gamma
HP1504101T2D_C22	0	alpha
HP1504101T2D_C4	12.7865	alpha
HP1504101T2D_C9	0	delta
HP1504101T2D_D1	0	alpha
HP1504101T2D_D11	26.3935	gamma
HP1504101T2D_D12	0	alpha
HP1504101T2D_D13	8.11214	alpha
HP1504101T2D_D15	0	gamma
HP1504101T2D_D17	0	gamma
HP1504101T2D_D18	0	gamma
HP1504101T2D_D19	11.7692	alpha
HP1504101T2D_D2	0	alpha
HP1504101T2D_D21	0	gamma
HP1504101T2D_D23	0	gamma
HP1504101T2D_D24	0	gamma
HP1504101T2D_D5	0	alpha
HP1504101T2D_D6	0	alpha
HP1504101T2D_D7	0	alpha
HP1504101T2D_D9	0	beta
HP1504101T2D_E1	0	alpha
HP1504101T2D_E10	0	alpha
HP1504101T2D_E11	0	gamma
HP1504101T2D_E14	5.08643	gamma
HP1504101T2D_E15	0	beta
HP1504101T2D_E16	0	beta
HP1504101T2D_E18	0	gamma
HP1504101T2D_E19	0	alpha
HP1504101T2D_E20	0	gamma
HP1504101T2D_E21	12.4287	alpha
HP1504101T2D_E22	0	alpha
HP1504101T2D_E23	0	alpha
HP1504101T2D_E24	0	beta
HP1504101T2D_E3	0	alpha
HP1504101T2D_E4	128.082	gamma
HP1504101T2D_E6	0	alpha
HP1504101T2D_E7	0	gamma
HP1504101T2D_E8	0	gamma
HP1504101T2D_E9	0	gamma
HP1504101T2D_F1	0	acinar
HP1504101T2D_F10	74.067	alpha
HP1504101T2D_F11	0	gamma
HP1504101T2D_F12	0	alpha
HP1504101T2D_F13	0	gamma
HP1504101T2D_F14	0	gamma
HP1504101T2D_F15	0	alpha
HP1504101T2D_F16	0	gamma
HP1504101T2D_F17	0	delta
HP1504101T2D_F18	0	PSC
HP1504101T2D_F19	0	alpha
HP1504101T2D_F2	0	gamma
HP1504101T2D_F20	0	gamma
HP1504101T2D_F22	0	alpha
HP1504101T2D_F3	0	alpha
HP1504101T2D_F7	0	alpha
HP1504101T2D_G1	0	alpha
HP1504101T2D_G10	34.625	alpha
HP1504101T2D_G12	0	alpha
HP1504101T2D_G14	0	alpha
HP1504101T2D_G16	0	gamma
HP1504101T2D_G17	5.47904	alpha
HP1504101T2D_G19	0	alpha
HP1504101T2D_G2	0	alpha
HP1504101T2D_G21	0	gamma
HP1504101T2D_G22	1.28661	alpha
HP1504101T2D_G23	54.9255	alpha
HP1504101T2D_G24	33.6389	alpha
HP1504101T2D_G3	0	gamma
HP1504101T2D_G4	0	gamma
HP1504101T2D_G8	0	gamma
HP1504101T2D_G9	0	gamma
HP1504101T2D_H1	0	gamma
HP1504101T2D_H14	85.6498	gamma
HP1504101T2D_H15	0	alpha
HP1504101T2D_H17	0	alpha
HP1504101T2D_H18	0	ductal
HP1504101T2D_H2	0	alpha
HP1504101T2D_H20	0	alpha
HP1504101T2D_H21	0.995457	alpha
HP1504101T2D_H22	0	alpha
HP1504101T2D_H23	0	beta
HP1504101T2D_H24	0	gamma
HP1504101T2D_H4	0	alpha
HP1504101T2D_H5	5.97837	delta
HP1504101T2D_H6	0	beta
HP1504101T2D_H9	140.035	alpha
HP1504101T2D_I1	0	alpha
HP1504101T2D_I10	0	gamma
HP1504101T2D_I14	0	alpha
HP1504101T2D_I15	0	gamma
HP1504101T2D_I16	0	gamma
HP1504101T2D_I17	85.6941	alpha
HP1504101T2D_I18	0	alpha
HP1504101T2D_I2	0	alpha
HP1504101T2D_I20	35.2929	alpha
HP1504101T2D_I22	0	alpha
HP1504101T2D_I23	65.9448	alpha
HP1504101T2D_I24	0	alpha
HP1504101T2D_I5	2.62992	alpha
HP1504101T2D_I6	0	acinar
HP1504101T2D_I7	0	gamma
HP1504101T2D_I8	0	alpha
HP1504101T2D_J1	0	alpha
HP1504101T2D_J11	0	alpha
HP1504101T2D_J13	0	alpha
HP1504101T2D_J14	0	delta
HP1504101T2D_J15	0	alpha
HP1504101T2D_J16	0	acinar
HP1504101T2D_J18	0	alpha
HP1504101T2D_J2	0	alpha
HP1504101T2D_J20	0	alpha
HP1504101T2D_J22	0	gamma
HP1504101T2D_J24	0	alpha
HP1504101T2D_J3	0	gamma
HP1504101T2D_J5	0	gamma
HP1504101T2D_J7	64.9063	alpha
HP1504101T2D_J9	0	gamma
HP1504101T2D_K10	0	acinar
HP1504101T2D_K12	3.68932	alpha
HP1504101T2D_K17	0	alpha
HP1504101T2D_K18	1.00048	alpha
HP1504101T2D_K19	0	acinar
HP1504101T2D_K2	0	gamma
HP1504101T2D_K20	0	alpha
HP1504101T2D_K22	0	alpha
HP1504101T2D_K23	55.7937	alpha
HP1504101T2D_K24	0	alpha
HP1504101T2D_K4	0	alpha
HP1504101T2D_K8	0	gamma
HP1504101T2D_L1	0	gamma
HP1504101T2D_L10	0	alpha
HP1504101T2D_L11	0	delta
HP1504101T2D_L13	0	gamma
HP1504101T2D_L14	0	acinar
HP1504101T2D_L15	77.6892	gamma
HP1504101T2D_L18	0	alpha
HP1504101T2D_L19	0	alpha
HP1504101T2D_L2	61.9961	alpha
HP1504101T2D_L21	37.9229	alpha
HP1504101T2D_L23	0	alpha
HP1504101T2D_L24	0	gamma
HP1504101T2D_L3	0	alpha
HP1504101T2D_L4	0	alpha
HP1504101T2D_L5	0	alpha
HP1504101T2D_L7	66.0456	alpha
HP1504101T2D_L8	52.3824	alpha
HP1504101T2D_M1	0	gamma
HP1504101T2D_M10	0	alpha
HP1504101T2D_M15	0	alpha
HP1504101T2D_M18	0	alpha
HP1504101T2D_M19	0	alpha
HP1504101T2D_M2	0	alpha
HP1504101T2D_M21	30.3699	alpha
HP1504101T2D_M23	0	alpha
HP1504101T2D_M24	0	alpha
HP1504101T2D_M3	0	gamma
HP1504101T2D_M4	0	alpha
HP1504101T2D_M5	0	alpha
HP1504101T2D_M6	0	alpha
HP1504101T2D_M7	0	alpha
HP1504101T2D_M9	104.282	alpha
HP1504101T2D_N1	115.223	alpha
HP1504101T2D_N10	0	beta
HP1504101T2D_N12	0	alpha
HP1504101T2D_N13	0	alpha
HP1504101T2D_N15	0	alpha
HP1504101T2D_N16	0	gamma
HP1504101T2D_N17	0	alpha
HP1504101T2D_N19	0	alpha
HP1504101T2D_N2	0	alpha
HP1504101T2D_N20	0	gamma
HP1504101T2D_N21	0	delta
HP1504101T2D_N22	0	alpha
HP1504101T2D_N24	0	alpha
HP1504101T2D_N5	0	alpha
HP1504101T2D_N6	0	alpha
HP1504101T2D_N7	0	alpha
HP1504101T2D_N8	0	alpha
HP1504101T2D_N9	0	alpha
HP1504101T2D_O10	0	alpha
HP1504101T2D_O11	63.466	gamma
HP1504101T2D_O12	0	beta
HP1504101T2D_O13	0	alpha
HP1504101T2D_O14	0	alpha
HP1504101T2D_O16	0	alpha
HP1504101T2D_O20	0	alpha
HP1504101T2D_O22	0	alpha
HP1504101T2D_O23	0	gamma
HP1504101T2D_O24	30.8911	ductal
HP1504101T2D_O3	0	alpha
HP1504101T2D_O4	1.88195	gamma
HP1504101T2D_O6	0	alpha
HP1504101T2D_O9	0	alpha
HP1504101T2D_P11	0	alpha
HP1504101T2D_P12	60.288	gamma
HP1504101T2D_P14	0	alpha
HP1504101T2D_P17	0	alpha
HP1504101T2D_P18	39.2028	alpha
HP1504101T2D_P2	0	alpha
HP1504101T2D_P21	0	alpha
HP1504101T2D_P22	0	alpha
HP1504101T2D_P24	0	gamma
HP1504101T2D_P3	0	PSC
HP1504101T2D_P5	0	delta
HP1504101T2D_P7	51.4767	alpha
HP1504101T2D_P9	0	gamma
HP1504901_A10	8.36871	delta
HP1504901_A14	0	alpha
HP1504901_A16	0	beta
HP1504901_A19	0	alpha
HP1504901_A2	7.19096	alpha
HP1504901_A21	0	delta
HP1504901_A22	0	PSC
HP1504901_A3	0	beta
HP1504901_A5	0	gamma
HP1504901_A9	0	alpha
HP1504901_B1	0	alpha
HP1504901_B10	0	beta
HP1504901_B11	0	beta
HP1504901_B14	0	ductal
HP1504901_B15	0	alpha
HP1504901_B16	0	alpha
HP1504901_B18	0	alpha
HP1504901_B20	0	gamma
HP1504901_B21	81.0236	alpha
HP1504901_B22	59.2884	beta
HP1504901_B23	0	gamma
HP1504901_B24	0	PSC
HP1504901_B3	0	alpha
HP1504901_B4	0	delta
HP1504901_B6	0	gamma
HP1504901_B8	0	gamma
HP1504901_B9	0	delta
HP1504901_C10	0	delta
HP1504901_C11	0	alpha
HP1504901_C14	0	gamma
HP1504901_C16	0	alpha
HP1504901_C17	0	beta
HP1504901_C23	0	gamma
HP1504901_D1	0	alpha
HP1504901_D12	16.3102	alpha
HP1504901_D13	0	acinar
HP1504901_D14	2.58247	alpha
HP1504901_D15	0	alpha
HP1504901_D16	0	alpha
HP1504901_D17	0	alpha
HP1504901_D2	71.2601	alpha
HP1504901_D21	0	alpha
HP1504901_D22	0	alpha
HP1504901_D23	107.409	alpha
HP1504901_D24	0	gamma
HP1504901_D5	0	alpha
HP1504901_D6	0	delta
HP1504901_D7	0	beta
HP1504901_D9	0	gamma
HP1504901_E14	0	alpha
HP1504901_E16	0	beta
HP1504901_E18	0	alpha
HP1504901_E21	0	beta
HP1504901_E23	0	gamma
HP1504901_E24	0	alpha
HP1504901_E6	0	ductal
HP1504901_E9	0	PSC
HP1504901_F1	0	gamma
HP1504901_F10	0	alpha
HP1504901_F11	0	beta
HP1504901_F12	0	alpha
HP1504901_F13	0	beta
HP1504901_F15	0	gamma
HP1504901_F17	0	beta
HP1504901_F18	0	gamma
HP1504901_F19	0	alpha
HP1504901_F2	0	delta
HP1504901_F20	0	alpha
HP1504901_F23	0	acinar
HP1504901_F24	0	alpha
HP1504901_F3	0	alpha
HP1504901_F4	0	alpha
HP1504901_F5	0	alpha
HP1504901_F8	0	ductal
HP1504901_F9	82.3365	alpha
HP1504901_G11	44.1084	ductal
HP1504901_G12	0	beta
HP1504901_G13	0	alpha
HP1504901_G15	0	alpha
HP1504901_G18	0	beta
HP1504901_G19	1.63987	alpha
HP1504901_G2	18.5883	alpha
HP1504901_G20	0	gamma
HP1504901_G21	0	beta
HP1504901_G24	0	alpha
HP1504901_G3	0	alpha
HP1504901_G4	0	beta
HP1504901_G6	0	alpha
HP1504901_G8	0	beta
HP1504901_G9	0	alpha
HP1504901_H1	0	alpha
HP1504901_H10	0	alpha
HP1504901_H11	0	alpha
HP1504901_H12	0	alpha
HP1504901_H14	0	gamma
HP1504901_H16	0	acinar
HP1504901_H17	0	beta
HP1504901_H18	0	beta
HP1504901_H19	0	gamma
HP1504901_H2	0	alpha
HP1504901_H22	0	beta
HP1504901_H4	0	alpha
HP1504901_H5	0	beta
HP1504901_H6	0	alpha
HP1504901_I10	0	ductal
HP1504901_I12	0	alpha
HP1504901_I18	39.884	gamma
HP1504901_I19	0	PSC
HP1504901_I2	5.5804	alpha
HP1504901_I21	0	alpha
HP1504901_I22	0	gamma
HP1504901_I24	0	alpha
HP1504901_I3	5.16715	alpha
HP1504901_I7	0	delta
HP1504901_I8	3.46723	alpha
HP1504901_J12	0	alpha
HP1504901_J17	0	alpha
HP1504901_J18	0	PSC
HP1504901_J20	0	alpha
HP1504901_J22	0	alpha
HP1504901_J23	85.5246	alpha
HP1504901_J24	0	PSC
HP1504901_J3	0	beta
HP1504901_J4	0	delta
HP1504901_J5	0	ductal
HP1504901_J6	16.7762	alpha
HP1504901_J7	0	beta
HP1504901_J8	0	alpha
HP1504901_J9	0	gamma
HP1504901_K1	0	alpha
HP1504901_K12	0	alpha
HP1504901_K14	0	gamma
HP1504901_K19	0	beta
HP1504901_K20	0	delta
HP1504901_K22	0	beta
HP1504901_K23	0	ductal
HP1504901_K5	0	alpha
HP1504901_K6	0	alpha
HP1504901_L1	0	alpha
HP1504901_L13	0	alpha
HP1504901_L14	0	alpha
HP1504901_L16	0	ductal
HP1504901_L17	0	beta
HP1504901_L18	0	gamma
HP1504901_L20	0	beta
HP1504901_L21	0	alpha
HP1504901_L22	0	beta
HP1504901_L3	0	gamma
HP1504901_L8	0	beta
HP1504901_L9	0	gamma
HP1504901_M11	0	PSC
HP1504901_M12	0	alpha
HP1504901_M18	0	alpha
HP1504901_M19	0	PSC
HP1504901_M21	2.35087	delta
HP1504901_M24	0	alpha
HP1504901_M3	0	alpha
HP1504901_M4	0	gamma
HP1504901_N1	0	alpha
HP1504901_N12	0	alpha
HP1504901_N13	0	beta
HP1504901_N15	0	gamma
HP1504901_N16	0	alpha
HP1504901_N17	0	alpha
HP1504901_N18	0	ductal
HP1504901_N19	0	alpha
HP1504901_N2	7.43609	alpha
HP1504901_N21	0	PSC
HP1504901_N22	0	alpha
HP1504901_N23	0	gamma
HP1504901_N24	0	delta
HP1504901_N7	0	alpha
HP1504901_N8	0	beta
HP1504901_N9	0	gamma
HP1504901_O1	0	gamma
HP1504901_O10	0	alpha
HP1504901_O11	0	ductal
HP1504901_O14	0	ductal
HP1504901_O16	1.5488	alpha
HP1504901_O17	0	alpha
HP1504901_O18	0	beta
HP1504901_O20	0	beta
HP1504901_O21	0	gamma
HP1504901_O24	0	gamma
HP1504901_O4	0	ductal
HP1504901_O5	0	gamma
HP1504901_O6	104.354	alpha
HP1504901_O7	0	alpha
HP1504901_O8	0	beta
HP1504901_O9	0	alpha
HP1504901_P10	0	alpha
HP1504901_P11	0	ductal
HP1504901_P14	0	beta
HP1504901_P20	0	alpha
HP1504901_P21	6.12941	alpha
HP1504901_P7	0	ductal
HP1504901_P9	0	PSC
HP1506401_A12	0	ductal
HP1506401_A15	0	beta
HP1506401_A17	0	beta
HP1506401_A18	0	ductal
HP1506401_A20	0	ductal
HP1506401_A21	0	alpha
HP1506401_A24	0	beta
HP1506401_A4	0	ductal
HP1506401_A5	0	alpha
HP1506401_A6	0	acinar
HP1506401_A7	0	acinar
HP1506401_A9	0	acinar
HP1506401_B1	0	acinar
HP1506401_B11	0	beta
HP1506401_B14	0	acinar
HP1506401_B15	0	PSC
HP1506401_B16	0	acinar
HP1506401_B17	0	ductal
HP1506401_B20	0	PSC
HP1506401_B22	0	gamma
HP1506401_B23	0	ductal
HP1506401_B24	0	ductal
HP1506401_B3	0	gamma
HP1506401_B4	0	gamma
HP1506401_B5	0	acinar
HP1506401_B6	0	acinar
HP1506401_C13	0	acinar
HP1506401_C15	0	beta
HP1506401_C16	0	ductal
HP1506401_C17	0	ductal
HP1506401_C23	0	acinar
HP1506401_C24	0	acinar
HP1506401_C4	0	beta
HP1506401_C5	0	alpha
HP1506401_C7	0	acinar
HP1506401_C8	0	beta
HP1506401_C9	0	beta
HP1506401_D1	0	ductal
HP1506401_D12	0	acinar
HP1506401_D13	0	beta
HP1506401_D14	0	acinar
HP1506401_D15	0	ductal
HP1506401_D17	0	ductal
HP1506401_D2	0	ductal
HP1506401_D24	0	acinar
HP1506401_D3	0	acinar
HP1506401_D7	0	ductal
HP1506401_D8	12.4754	ductal
HP1506401_D9	0	gamma
HP1506401_E11	0	alpha
HP1506401_E12	0	gamma
HP1506401_E15	63.0798	alpha
HP1506401_E16	0	delta
HP1506401_E17	0	ductal
HP1506401_E18	0	acinar
HP1506401_E20	32.6115	acinar
HP1506401_E23	0	acinar
HP1506401_E24	0	acinar
HP1506401_E6	0	ductal
HP1506401_E8	0	acinar
HP1506401_F10	0	ductal
HP1506401_F11	0	beta
HP1506401_F12	0	beta
HP1506401_F13	9.7996	alpha
HP1506401_F16	0	acinar
HP1506401_F17	0	alpha
HP1506401_F18	0	beta
HP1506401_F19	0	ductal
HP1506401_F2	4.53247	acinar
HP1506401_F21	0	ductal
HP1506401_F23	0	ductal
HP1506401_F24	0	beta
HP1506401_F3	0	acinar
HP1506401_F5	0	acinar
HP1506401_F8	0	beta
HP1506401_F9	0	beta
HP1506401_G1	39.8027	alpha
HP1506401_G11	0	delta
HP1506401_G12	0	beta
HP1506401_G13	0	alpha
HP1506401_G14	0	acinar
HP1506401_G16	0	acinar
HP1506401_G18	0	ductal
HP1506401_G19	0	ductal
HP1506401_G2	21.4519	ductal
HP1506401_G20	0	ductal
HP1506401_G21	0	ductal
HP1506401_G23	0	ductal
HP1506401_G24	0	alpha
HP1506401_G3	0	alpha
HP1506401_G4	0	acinar
HP1506401_G5	75.9192	alpha
HP1506401_G6	0	beta
HP1506401_G8	4.43697	gamma
HP1506401_G9	0	beta
HP1506401_H1	0	acinar
HP1506401_H13	73.4683	alpha
HP1506401_H14	0	alpha
HP1506401_H15	0	acinar
HP1506401_H16	0	acinar
HP1506401_H18	0	acinar
HP1506401_H19	0	gamma
HP1506401_H2	0	ductal
HP1506401_H22	90.8263	alpha
HP1506401_H23	0	ductal
HP1506401_H3	0	acinar
HP1506401_H4	4.50338	ductal
HP1506401_H6	0	ductal
HP1506401_H7	27.4119	ductal
HP1506401_H9	0	ductal
HP1506401_I1	0	gamma
HP1506401_I10	0	acinar
HP1506401_I11	0	beta
HP1506401_I12	0	beta
HP1506401_I13	0	acinar
HP1506401_I14	30.1176	gamma
HP1506401_I15	0	acinar
HP1506401_I17	69.7412	gamma
HP1506401_I18	0	acinar
HP1506401_I2	12.237	gamma
HP1506401_I21	0	ductal
HP1506401_I23	0	beta
HP1506401_I24	0	ductal
HP1506401_I4	0	ductal
HP1506401_I6	0	acinar
HP1506401_I8	20.9884	alpha
HP1506401_J11	0	acinar
HP1506401_J14	0	acinar
HP1506401_J15	0.927806	acinar
HP1506401_J17	0	beta
HP1506401_J19	0	beta
HP1506401_J2	0	acinar
HP1506401_J20	0	ductal
HP1506401_J21	0	ductal
HP1506401_J22	0	ductal
HP1506401_J23	0	acinar
HP1506401_J24	0	acinar
HP1506401_J3	0	acinar
HP1506401_J4	18.8793	alpha
HP1506401_J5	0	ductal
HP1506401_J6	0	acinar
HP1506401_J7	0	ductal
HP1506401_J8	0	ductal
HP1506401_J9	0	acinar
HP1506401_K1	0	beta
HP1506401_K12	0	alpha
HP1506401_K14	0	acinar
HP1506401_K15	0	acinar
HP1506401_K16	0	ductal
HP1506401_K17	15.7541	ductal
HP1506401_K19	0	ductal
HP1506401_K2	16.9531	acinar
HP1506401_K21	0	beta
HP1506401_K22	0	gamma
HP1506401_K23	0	gamma
HP1506401_K4	0	ductal
HP1506401_K6	0	acinar
HP1506401_L1	0	ductal
HP1506401_L10	0	ductal
HP1506401_L11	4.30041	acinar
HP1506401_L13	0	ductal
HP1506401_L17	0	gamma
HP1506401_L18	0	acinar
HP1506401_L19	0	acinar
HP1506401_L20	0	ductal
HP1506401_L21	0	ductal
HP1506401_L22	0	acinar
HP1506401_L23	0	alpha
HP1506401_L3	0	acinar
HP1506401_L4	17.8999	ductal
HP1506401_L5	0	beta
HP1506401_L7	0	acinar
HP1506401_L9	0	acinar
HP1506401_M1	0	acinar
HP1506401_M11	0	ductal
HP1506401_M12	0	alpha
HP1506401_M16	0	ductal
HP1506401_M17	0	acinar
HP1506401_M18	0	acinar
HP1506401_M19	0	acinar
HP1506401_M21	0	ductal
HP1506401_M4	0	acinar
HP1506401_M6	0	gamma
HP1506401_M8	0	acinar
HP1506401_N1	10.906	acinar
HP1506401_N10	9.28718	ductal
HP1506401_N11	0	beta
HP1506401_N15	0	acinar
HP1506401_N16	0	ductal
HP1506401_N17	0	ductal
HP1506401_N19	0	alpha
HP1506401_N20	0	beta
HP1506401_N22	0	acinar
HP1506401_N23	0	acinar
HP1506401_N24	2.91183	acinar
HP1506401_N4	22.2433	alpha
HP1506401_N5	0	acinar
HP1506401_N9	0	acinar
HP1506401_O10	0	beta
HP1506401_O11	0	beta
HP1506401_O12	0	acinar
HP1506401_O16	0	acinar
HP1506401_O18	0	acinar
HP1506401_O2	0	ductal
HP1506401_O21	0	acinar
HP1506401_O23	0	alpha
HP1506401_O24	0	acinar
HP1506401_O3	46.5039	alpha
HP1506401_O4	23.1129	ductal
HP1506401_O7	0	acinar
HP1506401_O8	0	ductal
HP1506401_P1	0	ductal
HP1506401_P10	0	acinar
HP1506401_P11	0	ductal
HP1506401_P12	0	beta
HP1506401_P14	0	beta
HP1506401_P17	0	acinar
HP1506401_P19	0	alpha
HP1506401_P21	44.3415	ductal
HP1506401_P22	0	ductal
HP1506401_P23	0	acinar
HP1506401_P3	0	alpha
HP1506401_P4	19.5216	ductal
HP1506401_P5	0	ductal
HP1507101_A12	0	beta
HP1507101_A14	58.3153	alpha
HP1507101_A20	29.583	alpha
HP1507101_A22	0	alpha
HP1507101_A4	0	alpha
HP1507101_A5	0	delta
HP1507101_A6	0	beta
HP1507101_B1	59.4372	alpha
HP1507101_B12	20.2714	alpha
HP1507101_B13	7.68326	alpha
HP1507101_B14	0	alpha
HP1507101_B16	0	alpha
HP1507101_B18	0	alpha
HP1507101_B19	50.7051	alpha
HP1507101_B20	0	gamma
HP1507101_B23	0	alpha
HP1507101_B24	0	alpha
HP1507101_B3	0	alpha
HP1507101_B4	28.798	alpha
HP1507101_B5	0	beta
HP1507101_B6	18.8987	alpha
HP1507101_B7	0	alpha
HP1507101_C12	0	beta
HP1507101_C14	10.2773	alpha
HP1507101_C18	0	alpha
HP1507101_C2	0	alpha
HP1507101_C4	18.2875	alpha
HP1507101_C5	0	alpha
HP1507101_C7	39.5826	beta
HP1507101_C8	51.7312	alpha
HP1507101_D1	0	alpha
HP1507101_D12	0	alpha
HP1507101_D14	0	alpha
HP1507101_D15	20.4501	alpha
HP1507101_D17	9.19633	alpha
HP1507101_D18	9.03225	alpha
HP1507101_D2	19.2775	alpha
HP1507101_D22	0	beta
HP1507101_D23	0	beta
HP1507101_D3	0	beta
HP1507101_D5	0	alpha
HP1507101_D6	0	beta
HP1507101_D8	0	alpha
HP1507101_D9	0	PSC
HP1507101_E10	0	alpha
HP1507101_E12	0	alpha
HP1507101_E14	0	beta
HP1507101_E2	0	alpha
HP1507101_E20	0	alpha
HP1507101_E22	0	acinar
HP1507101_E24	0	alpha
HP1507101_E6	0	alpha
HP1507101_E7	7.81985	alpha
HP1507101_E8	0	alpha
HP1507101_E9	0	alpha
HP1507101_F1	0	alpha
HP1507101_F10	0	delta
HP1507101_F11	0	beta
HP1507101_F12	5.77957	delta
HP1507101_F13	28.42	alpha
HP1507101_F14	0	beta
HP1507101_F15	0	ductal
HP1507101_F16	0	alpha
HP1507101_F18	14.4136	alpha
HP1507101_F19	0	alpha
HP1507101_F2	0	alpha
HP1507101_F20	16.5275	alpha
HP1507101_F22	0	alpha
HP1507101_F23	0	beta
HP1507101_F3	64.6626	alpha
HP1507101_F4	0	beta
HP1507101_F5	0	alpha
HP1507101_F7	3.74878	alpha
HP1507101_F8	0	alpha
HP1507101_G10	31.2345	ductal
HP1507101_G12	0	alpha
HP1507101_G13	258.064	alpha
HP1507101_G14	8.97733	alpha
HP1507101_G15	24.491	alpha
HP1507101_G16	0	alpha
HP1507101_G18	0	alpha
HP1507101_G2	0	PSC
HP1507101_G22	0	alpha
HP1507101_G23	0	alpha
HP1507101_G6	0	alpha
HP1507101_G8	0	alpha
HP1507101_H1	13.5375	alpha
HP1507101_H11	0	alpha
HP1507101_H12	0	alpha
HP1507101_H14	0	alpha
HP1507101_H15	13.1384	alpha
HP1507101_H16	0	ductal
HP1507101_H17	0	beta
HP1507101_H22	59.7628	alpha
HP1507101_H23	0	alpha
HP1507101_H3	0	alpha
HP1507101_H4	0	beta
HP1507101_H5	11.023	alpha
HP1507101_H6	0	alpha
HP1507101_H7	0	alpha
HP1507101_H9	0	alpha
HP1507101_I11	3.95878	alpha
HP1507101_I12	44.5608	beta
HP1507101_I13	1.95786	alpha
HP1507101_I16	0	alpha
HP1507101_I17	29.6524	alpha
HP1507101_I18	0	beta
HP1507101_I19	0	alpha
HP1507101_I2	0	alpha
HP1507101_I20	0	alpha
HP1507101_I22	3.64754	alpha
HP1507101_I4	37.4047	alpha
HP1507101_I5	8.50554	alpha
HP1507101_I6	72.3172	alpha
HP1507101_I8	0	alpha
HP1507101_J1	0	alpha
HP1507101_J11	0	alpha
HP1507101_J12	0	PSC
HP1507101_J13	43.1673	alpha
HP1507101_J15	0	ductal
HP1507101_J17	42.1738	alpha
HP1507101_J18	72.8461	alpha
HP1507101_J19	0	beta
HP1507101_J2	0	alpha
HP1507101_J20	0	beta
HP1507101_J21	210.651	alpha
HP1507101_J22	33.109	alpha
HP1507101_J23	0	alpha
HP1507101_J24	0	alpha
HP1507101_J3	0	alpha
HP1507101_J5	16.7584	alpha
HP1507101_J7	0	acinar
HP1507101_K13	0	PSC
HP1507101_K15	0	beta
HP1507101_K16	0	ductal
HP1507101_K20	0	PSC
HP1507101_K23	0	beta
HP1507101_K3	0	alpha
HP1507101_K4	0	alpha
HP1507101_K8	0	alpha
HP1507101_L1	0	PSC
HP1507101_L11	0	alpha
HP1507101_L14	3.62009	alpha
HP1507101_L16	0	beta
HP1507101_L17	0	acinar
HP1507101_L18	0	alpha
HP1507101_L19	0	alpha
HP1507101_L2	52.8898	alpha
HP1507101_L21	35.0206	alpha
HP1507101_L22	0	beta
HP1507101_L23	0	delta
HP1507101_L24	0	beta
HP1507101_L3	0	alpha
HP1507101_L4	0	delta
HP1507101_L5	0	alpha
HP1507101_L7	30.2114	alpha
HP1507101_M12	0	alpha
HP1507101_M18	0	alpha
HP1507101_M2	0	alpha
HP1507101_M22	99.4788	gamma
HP1507101_M4	0	alpha
HP1507101_M8	0	beta
HP1507101_N1	0	alpha
HP1507101_N13	0	beta
HP1507101_N16	0	alpha
HP1507101_N19	0	alpha
HP1507101_N2	0	alpha
HP1507101_N20	0	alpha
HP1507101_N4	0	alpha
HP1507101_N5	0	beta
HP1507101_N6	0	beta
HP1507101_N8	0	ductal
HP1507101_N9	0	alpha
HP1507101_O1	20.3293	alpha
HP1507101_O11	3.80972	alpha
HP1507101_O12	0	ductal
HP1507101_O13	0	alpha
HP1507101_O14	0	beta
HP1507101_O16	10.6231	alpha
HP1507101_O19	0	beta
HP1507101_O20	0	alpha
HP1507101_O22	0	alpha
HP1507101_O23	0	delta
HP1507101_O3	0	beta
HP1507101_O5	11.028	alpha
HP1507101_O8	0	beta
HP1507101_P1	0	ductal
HP1507101_P10	0	alpha
HP1507101_P12	0	alpha
HP1507101_P2	15.9947	beta
HP1507101_P21	0	delta
HP1507101_P23	27.9322	alpha
HP1507101_P3	0	alpha
HP1507101_P4	0	alpha
HP1507101_P5	33.1134	alpha
HP1507101_P8	0	alpha
HP1508501T2D_A10	0	beta
HP1508501T2D_A11	0	acinar
HP1508501T2D_A12	0	alpha
HP1508501T2D_A13	0	alpha
HP1508501T2D_A14	0	alpha
HP1508501T2D_A15	0	alpha
HP1508501T2D_A16	18.233	alpha
HP1508501T2D_A17	0	ductal
HP1508501T2D_A19	0	gamma
HP1508501T2D_A23	0	acinar
HP1508501T2D_A3	0	alpha
HP1508501T2D_A4	0	alpha
HP1508501T2D_A7	0	ductal
HP1508501T2D_A8	0	PSC
HP1508501T2D_B10	0	gamma
HP1508501T2D_B11	0	alpha
HP1508501T2D_B12	0	alpha
HP1508501T2D_B14	0	acinar
HP1508501T2D_B15	11.2755	alpha
HP1508501T2D_B16	0	beta
HP1508501T2D_B17	0	ductal
HP1508501T2D_B18	0	ductal
HP1508501T2D_B19	0	ductal
HP1508501T2D_B20	0	beta
HP1508501T2D_B23	21.118	alpha
HP1508501T2D_B3	0	alpha
HP1508501T2D_B4	0	alpha
HP1508501T2D_B5	0	alpha
HP1508501T2D_B8	52.9225	alpha
HP1508501T2D_B9	19.1582	alpha
HP1508501T2D_C10	0	alpha
HP1508501T2D_C11	0	ductal
HP1508501T2D_C12	0	PSC
HP1508501T2D_C13	0	alpha
HP1508501T2D_C14	0	beta
HP1508501T2D_C15	0	ductal
HP1508501T2D_C16	0	delta
HP1508501T2D_C17	0	beta
HP1508501T2D_C18	0	ductal
HP1508501T2D_C19	0	ductal
HP1508501T2D_C2	0	ductal
HP1508501T2D_C20	0	alpha
HP1508501T2D_C23	35.5475	alpha
HP1508501T2D_C4	0	beta
HP1508501T2D_C8	5.38409	delta
HP1508501T2D_D1	0	alpha
HP1508501T2D_D10	19.2134	alpha
HP1508501T2D_D11	14.959	alpha
HP1508501T2D_D13	0	alpha
HP1508501T2D_D14	0	alpha
HP1508501T2D_D15	0	alpha
HP1508501T2D_D16	0	alpha
HP1508501T2D_D17	33.4975	alpha
HP1508501T2D_D18	0	acinar
HP1508501T2D_D2	0	alpha
HP1508501T2D_D20	0	alpha
HP1508501T2D_D21	0	alpha
HP1508501T2D_D22	0	ductal
HP1508501T2D_D3	11.8114	alpha
HP1508501T2D_D5	0	alpha
HP1508501T2D_D6	0	alpha
HP1508501T2D_D8	0	alpha
HP1508501T2D_D9	0	acinar
HP1508501T2D_E1	0	PSC
HP1508501T2D_E10	0	alpha
HP1508501T2D_E11	16.4889	ductal
HP1508501T2D_E12	35.897	alpha
HP1508501T2D_E13	22.1716	alpha
HP1508501T2D_E14	0	alpha
HP1508501T2D_E15	0	ductal
HP1508501T2D_E16	0	ductal
HP1508501T2D_E17	0	ductal
HP1508501T2D_E18	23.8572	alpha
HP1508501T2D_E19	24.6252	alpha
HP1508501T2D_E2	0	alpha
HP1508501T2D_E20	0	PSC
HP1508501T2D_E21	0	alpha
HP1508501T2D_E22	10.7115	alpha
HP1508501T2D_E23	31.038	alpha
HP1508501T2D_E4	0	acinar
HP1508501T2D_E6	0	alpha
HP1508501T2D_E7	0	ductal
HP1508501T2D_E8	0	alpha
HP1508501T2D_E9	0	ductal
HP1508501T2D_F1	0	beta
HP1508501T2D_F11	0	gamma
HP1508501T2D_F12	0	ductal
HP1508501T2D_F15	0	ductal
HP1508501T2D_F16	47.5342	alpha
HP1508501T2D_F17	0	alpha
HP1508501T2D_F18	0	alpha
HP1508501T2D_F2	0	alpha
HP1508501T2D_F20	0	alpha
HP1508501T2D_F21	0	acinar
HP1508501T2D_F23	0	alpha
HP1508501T2D_F3	0	beta
HP1508501T2D_F4	0	ductal
HP1508501T2D_F5	0	ductal
HP1508501T2D_F7	0	beta
HP1508501T2D_F8	4.82532	ductal
HP1508501T2D_F9	0	alpha
HP1508501T2D_G1	0	ductal
HP1508501T2D_G10	0	alpha
HP1508501T2D_G11	0	alpha
HP1508501T2D_G12	0	acinar
HP1508501T2D_G13	0	ductal
HP1508501T2D_G14	0	ductal
HP1508501T2D_G15	0	alpha
HP1508501T2D_G17	0	acinar
HP1508501T2D_G18	0	acinar
HP1508501T2D_G19	0	acinar
HP1508501T2D_G2	0	ductal
HP1508501T2D_G20	79.0279	alpha
HP1508501T2D_G21	0	alpha
HP1508501T2D_G22	0	gamma
HP1508501T2D_G23	0	acinar
HP1508501T2D_G3	0	ductal
HP1508501T2D_G4	219.408	alpha
HP1508501T2D_G5	0	beta
HP1508501T2D_G6	0	alpha
HP1508501T2D_H10	0	alpha
HP1508501T2D_H11	0	delta
HP1508501T2D_H13	0	ductal
HP1508501T2D_H14	0	ductal
HP1508501T2D_H15	0	alpha
HP1508501T2D_H16	0	acinar
HP1508501T2D_H17	0	ductal
HP1508501T2D_H18	0	gamma
HP1508501T2D_H21	0	alpha
HP1508501T2D_H22	0	alpha
HP1508501T2D_H23	0	alpha
HP1508501T2D_H3	36.283	alpha
HP1508501T2D_H4	0	alpha
HP1508501T2D_H5	0	PSC
HP1508501T2D_H6	62.3356	alpha
HP1508501T2D_I1	0	ductal
HP1508501T2D_I10	16.3794	acinar
HP1508501T2D_I11	0	ductal
HP1508501T2D_I12	0	ductal
HP1508501T2D_I13	19.5248	ductal
HP1508501T2D_I14	0	alpha
HP1508501T2D_I15	25.908	alpha
HP1508501T2D_I16	41.2534	alpha
HP1508501T2D_I17	0	ductal
HP1508501T2D_I18	0.420245	delta
HP1508501T2D_I19	0	PSC
HP1508501T2D_I2	0	alpha
HP1508501T2D_I20	0	alpha
HP1508501T2D_I21	0	ductal
HP1508501T2D_I22	0	alpha
HP1508501T2D_I23	3.90607	delta
HP1508501T2D_I3	0	PSC
HP1508501T2D_I4	0	ductal
HP1508501T2D_I7	0	acinar
HP1508501T2D_I8	0	beta
HP1508501T2D_J1	1.26331	alpha
HP1508501T2D_J11	0	ductal
HP1508501T2D_J12	0	alpha
HP1508501T2D_J13	0	ductal
HP1508501T2D_J14	0	ductal
HP1508501T2D_J15	0	ductal
HP1508501T2D_J16	0	ductal
HP1508501T2D_J17	0	alpha
HP1508501T2D_J18	0	delta
HP1508501T2D_J2	0	PSC
HP1508501T2D_J20	0	alpha
HP1508501T2D_J21	0	alpha
HP1508501T2D_J22	0	ductal
HP1508501T2D_J23	0	acinar
HP1508501T2D_J3	39.9676	alpha
HP1508501T2D_J4	0	alpha
HP1508501T2D_J5	0	alpha
HP1508501T2D_J6	0	beta
HP1508501T2D_J8	0	alpha
HP1508501T2D_J9	32.5095	alpha
HP1508501T2D_K1	0	alpha
HP1508501T2D_K12	0	alpha
HP1508501T2D_K14	0	alpha
HP1508501T2D_K15	0	ductal
HP1508501T2D_K16	4.49503	gamma
HP1508501T2D_K17	47.087	alpha
HP1508501T2D_K19	0	alpha
HP1508501T2D_K2	0	ductal
HP1508501T2D_K21	0	alpha
HP1508501T2D_K22	0	ductal
HP1508501T2D_K23	0	ductal
HP1508501T2D_K3	0	ductal
HP1508501T2D_K4	0	alpha
HP1508501T2D_K6	0	acinar
HP1508501T2D_K7	0	ductal
HP1508501T2D_K9	0	alpha
HP1508501T2D_L10	0	PSC
HP1508501T2D_L11	0	ductal
HP1508501T2D_L13	0	alpha
HP1508501T2D_L14	31.1164	alpha
HP1508501T2D_L15	1.7101	PSC
HP1508501T2D_L16	0	alpha
HP1508501T2D_L17	0	alpha
HP1508501T2D_L18	0	alpha
HP1508501T2D_L2	0	acinar
HP1508501T2D_L20	0	ductal
HP1508501T2D_L21	0	ductal
HP1508501T2D_L23	0	ductal
HP1508501T2D_L5	0	ductal
HP1508501T2D_L6	0	alpha
HP1508501T2D_L7	0	alpha
HP1508501T2D_L9	0	ductal
HP1508501T2D_M10	0	PSC
HP1508501T2D_M11	0	acinar
HP1508501T2D_M12	0	alpha
HP1508501T2D_M14	52.5545	beta
HP1508501T2D_M15	0	ductal
HP1508501T2D_M16	0	PSC
HP1508501T2D_M17	0	ductal
HP1508501T2D_M18	0	acinar
HP1508501T2D_M19	0	alpha
HP1508501T2D_M20	0	alpha
HP1508501T2D_M22	15.6806	ductal
HP1508501T2D_M23	0	ductal
HP1508501T2D_M3	0	ductal
HP1508501T2D_M4	6.58532	alpha
HP1508501T2D_M5	0	alpha
HP1508501T2D_M7	0	acinar
HP1508501T2D_M8	0	alpha
HP1508501T2D_M9	13.7267	alpha
HP1508501T2D_N1	0	ductal
HP1508501T2D_N10	0	ductal
HP1508501T2D_N11	0	alpha
HP1508501T2D_N13	0	acinar
HP1508501T2D_N15	0	ductal
HP1508501T2D_N17	0	ductal
HP1508501T2D_N18	0	gamma
HP1508501T2D_N19	0	ductal
HP1508501T2D_N2	0	ductal
HP1508501T2D_N20	0	alpha
HP1508501T2D_N21	0	acinar
HP1508501T2D_N22	0	ductal
HP1508501T2D_N23	0	ductal
HP1508501T2D_N4	14.8938	alpha
HP1508501T2D_N5	0	alpha
HP1508501T2D_N6	0	ductal
HP1508501T2D_N7	0	ductal
HP1508501T2D_N8	0	ductal
HP1508501T2D_N9	22.2982	ductal
HP1508501T2D_O1	0	alpha
HP1508501T2D_O11	0	acinar
HP1508501T2D_O12	0	ductal
HP1508501T2D_O13	0	acinar
HP1508501T2D_O14	0	alpha
HP1508501T2D_O3	0	ductal
HP1508501T2D_O4	0	beta
HP1508501T2D_O7	0	acinar
HP1508501T2D_O8	0	ductal
HP1508501T2D_O9	0	ductal
HP1508501T2D_P11	0	alpha
HP1508501T2D_P14	19.6608	acinar
HP1508501T2D_P2	15.2563	acinar
HP1508501T2D_P3	0	alpha
HP1508501T2D_P4	0	gamma
HP1508501T2D_P6	0	alpha
HP1508501T2D_P7	21.4999	alpha
HP1508501T2D_P8	48.9241	alpha
HP1508501T2D_P9	0	alpha
HP1509101_A3	5.34452	alpha
HP1509101_A7	52.6843	alpha
HP1509101_A8	0	ductal
HP1509101_B10	35.4247	alpha
HP1509101_B13	0	beta
HP1509101_B16	0	acinar
HP1509101_B17	0	PSC
HP1509101_B19	0	ductal
HP1509101_B20	0	alpha
HP1509101_B23	0	ductal
HP1509101_C21	0	ductal
HP1509101_C22	0	alpha
HP1509101_C23	0	beta
HP1509101_D17	0	ductal
HP1509101_D18	0	beta
HP1509101_D19	108.243	alpha
HP1509101_D22	0	delta
HP1509101_D23	88.2502	ductal
HP1509101_D5	0	alpha
HP1509101_D8	0	alpha
HP1509101_E19	0	alpha
HP1509101_E22	0	beta
HP1509101_E3	0	ductal
HP1509101_E4	0	delta
HP1509101_F18	0	acinar
HP1509101_F19	16.2125	alpha
HP1509101_F21	37.5917	gamma
HP1509101_F22	0	ductal
HP1509101_F4	37.114	alpha
HP1509101_F7	0	ductal
HP1509101_G16	12.0458	alpha
HP1509101_G18	15.1465	alpha
HP1509101_G19	0	alpha
HP1509101_G9	0	beta
HP1509101_H1	0	alpha
HP1509101_H13	0	delta
HP1509101_H20	0	ductal
HP1509101_H21	10.1081	alpha
HP1509101_H22	0	alpha
HP1509101_H23	28.8765	alpha
HP1509101_H7	29.5001	delta
HP1509101_I10	47.7192	alpha
HP1509101_I12	0	ductal
HP1509101_I21	10.5133	alpha
HP1509101_I23	1.81021	alpha
HP1509101_I5	0	alpha
HP1509101_J12	9.19035	alpha
HP1509101_J15	74.6473	alpha
HP1509101_J16	0	delta
HP1509101_J19	0	beta
HP1509101_J20	123.524	alpha
HP1509101_J22	0	ductal
HP1509101_J23	0	ductal
HP1509101_J4	32.4282	alpha
HP1509101_J8	22.7881	alpha
HP1509101_J9	0	ductal
HP1509101_K10	0	ductal
HP1509101_K15	0	ductal
HP1509101_K19	0	ductal
HP1509101_K22	25.6484	alpha
HP1509101_K9	33.6497	beta
HP1509101_L11	0	alpha
HP1509101_L13	0	ductal
HP1509101_L14	0	beta
HP1509101_L16	0	ductal
HP1509101_L17	0	alpha
HP1509101_L18	0	PSC
HP1509101_L19	0	delta
HP1509101_L23	0	delta
HP1509101_L8	0	alpha
HP1509101_M10	22.2542	alpha
HP1509101_M12	0	alpha
HP1509101_N17	0	alpha
HP1509101_N18	0	alpha
HP1509101_N20	19.7379	alpha
HP1509101_N23	0	beta
HP1509101_N9	6.16375	alpha
HP1509101_O1	0	delta
HP1509101_O13	22.1542	alpha
HP1509101_O14	0	ductal
HP1509101_O16	28.7033	alpha
HP1509101_O18	0	beta
HP1509101_O4	0	delta
HP1509101_O7	0	alpha
HP1509101_O9	0	alpha
HP1509101_P12	0	delta
HP1509101_P17	0	ductal
HP1509101_P18	8.38458	alpha
HP1509101_P20	14.8093	alpha
HP1509101_P23	0	PSC
HP1509101_P4	0	alpha
HP1509101_P8	12.8665	ductal
HP1509101_P9	30.4944	ductal
HP1525301T2D_A1	0	ductal
HP1525301T2D_A11	0	alpha
HP1525301T2D_A12	0	ductal
HP1525301T2D_A13	6.0803	ductal
HP1525301T2D_A14	18.5853	ductal
HP1525301T2D_A15	4.72633	ductal
HP1525301T2D_A16	0	gamma
HP1525301T2D_A17	0	ductal
HP1525301T2D_A19	0	ductal
HP1525301T2D_A3	7.87987	alpha
HP1525301T2D_A5	0	alpha
HP1525301T2D_A6	6.02025	alpha
HP1525301T2D_A7	0	delta
HP1525301T2D_A9	17.9437	alpha
HP1525301T2D_B1	0	alpha
HP1525301T2D_B10	0	ductal
HP1525301T2D_B11	14.5661	alpha
HP1525301T2D_B12	0	acinar
HP1525301T2D_B13	33.2953	alpha
HP1525301T2D_B14	0	ductal
HP1525301T2D_B15	22.8879	alpha
HP1525301T2D_B18	0	alpha
HP1525301T2D_B21	0	ductal
HP1525301T2D_B24	0	ductal
HP1525301T2D_B3	0	ductal
HP1525301T2D_B4	0	alpha
HP1525301T2D_B5	7.76154	gamma
HP1525301T2D_B6	0	PSC
HP1525301T2D_B7	0	alpha
HP1525301T2D_B8	0	gamma
HP1525301T2D_C1	0	alpha
HP1525301T2D_C10	0	alpha
HP1525301T2D_C11	0	ductal
HP1525301T2D_C13	0	ductal
HP1525301T2D_C14	0	acinar
HP1525301T2D_C15	0	ductal
HP1525301T2D_C16	0	alpha
HP1525301T2D_C17	0	ductal
HP1525301T2D_C19	0	ductal
HP1525301T2D_C2	0	alpha
HP1525301T2D_C21	0	ductal
HP1525301T2D_C22	0	ductal
HP1525301T2D_C23	10.6034	acinar
HP1525301T2D_C24	0	ductal
HP1525301T2D_C3	0	ductal
HP1525301T2D_C4	0	ductal
HP1525301T2D_C5	26.0261	alpha
HP1525301T2D_C6	0	ductal
HP1525301T2D_C7	0	acinar
HP1525301T2D_C8	4.83661	alpha
HP1525301T2D_C9	5.25066	ductal
HP1525301T2D_D1	0	ductal
HP1525301T2D_D10	0	acinar
HP1525301T2D_D11	4.64377	alpha
HP1525301T2D_D12	0	gamma
HP1525301T2D_D14	0	ductal
HP1525301T2D_D15	0	ductal
HP1525301T2D_D19	14.6663	delta
HP1525301T2D_D2	0	ductal
HP1525301T2D_D21	0	PSC
HP1525301T2D_D22	0	ductal
HP1525301T2D_D23	25.5776	beta
HP1525301T2D_D3	0	ductal
HP1525301T2D_D4	0	ductal
HP1525301T2D_D6	0	acinar
HP1525301T2D_D8	0	ductal
HP1525301T2D_D9	8.43324	alpha
HP1525301T2D_E1	0	alpha
HP1525301T2D_E11	0	ductal
HP1525301T2D_E12	0	PSC
HP1525301T2D_E13	3.94767	alpha
HP1525301T2D_E15	0	ductal
HP1525301T2D_E16	3.53764	alpha
HP1525301T2D_E17	0	ductal
HP1525301T2D_E19	0	gamma
HP1525301T2D_E2	0	acinar
HP1525301T2D_E22	32.2894	alpha
HP1525301T2D_E23	0	alpha
HP1525301T2D_E24	0	PSC
HP1525301T2D_E3	0	gamma
HP1525301T2D_E5	0	PSC
HP1525301T2D_E7	13.6101	alpha
HP1525301T2D_E8	0	alpha
HP1525301T2D_F10	0	acinar
HP1525301T2D_F12	14.4806	ductal
HP1525301T2D_F15	0	beta
HP1525301T2D_F16	0	ductal
HP1525301T2D_F19	29.4894	alpha
HP1525301T2D_F2	0	alpha
HP1525301T2D_F21	0	ductal
HP1525301T2D_F23	0	beta
HP1525301T2D_F24	0	PSC
HP1525301T2D_F3	0	acinar
HP1525301T2D_F4	14.0228	alpha
HP1525301T2D_F5	0	acinar
HP1525301T2D_F7	0	PSC
HP1525301T2D_F8	0	ductal
HP1525301T2D_G1	66.1375	alpha
HP1525301T2D_G10	0	ductal
HP1525301T2D_G11	0	alpha
HP1525301T2D_G13	3.4649	ductal
HP1525301T2D_G14	0	ductal
HP1525301T2D_G15	0	alpha
HP1525301T2D_G17	0	acinar
HP1525301T2D_G18	15.7354	alpha
HP1525301T2D_G19	0	alpha
HP1525301T2D_G20	0	ductal
HP1525301T2D_G21	30.8001	ductal
HP1525301T2D_G22	0	alpha
HP1525301T2D_G23	0	gamma
HP1525301T2D_G3	0	ductal
HP1525301T2D_G4	7.47392	alpha
HP1525301T2D_G5	0	ductal
HP1525301T2D_G8	0	beta
HP1525301T2D_G9	0	ductal
HP1525301T2D_H1	0	ductal
HP1525301T2D_H10	0	beta
HP1525301T2D_H11	0	ductal
HP1525301T2D_H12	0	alpha
HP1525301T2D_H14	0	ductal
HP1525301T2D_H16	0	ductal
HP1525301T2D_H17	0	ductal
HP1525301T2D_H18	0	ductal
HP1525301T2D_H19	0	alpha
HP1525301T2D_H2	0	ductal
HP1525301T2D_H20	0	alpha
HP1525301T2D_H23	0	alpha
HP1525301T2D_H24	0	ductal
HP1525301T2D_H3	21.8262	ductal
HP1525301T2D_H6	31.3131	alpha
HP1525301T2D_H7	0	alpha
HP1525301T2D_H8	0	acinar
HP1525301T2D_H9	0	acinar
HP1525301T2D_I1	0	ductal
HP1525301T2D_I10	0	ductal
HP1525301T2D_I12	0	alpha
HP1525301T2D_I15	0	ductal
HP1525301T2D_I16	15.454	ductal
HP1525301T2D_I17	0	ductal
HP1525301T2D_I18	0	ductal
HP1525301T2D_I19	24.1971	ductal
HP1525301T2D_I2	20.4467	alpha
HP1525301T2D_I21	11.0061	alpha
HP1525301T2D_I22	0	ductal
HP1525301T2D_I23	0	ductal
HP1525301T2D_I24	0	ductal
HP1525301T2D_I3	0	ductal
HP1525301T2D_I4	3.82374	alpha
HP1525301T2D_I5	0	alpha
HP1525301T2D_I6	0	beta
HP1525301T2D_I7	0	alpha
HP1525301T2D_I8	0	ductal
HP1525301T2D_J1	0	alpha
HP1525301T2D_J10	0	delta
HP1525301T2D_J13	29.158	alpha
HP1525301T2D_J14	14.4174	alpha
HP1525301T2D_J15	0	ductal
HP1525301T2D_J16	0	acinar
HP1525301T2D_J17	0	PSC
HP1525301T2D_J18	0	gamma
HP1525301T2D_J19	42.4211	alpha
HP1525301T2D_J2	32.6724	alpha
HP1525301T2D_J20	0	ductal
HP1525301T2D_J21	0	ductal
HP1525301T2D_J23	0	acinar
HP1525301T2D_J4	0	alpha
HP1525301T2D_J5	0	acinar
HP1525301T2D_J7	0	ductal
HP1525301T2D_J8	0	alpha
HP1525301T2D_J9	0	ductal
HP1525301T2D_K1	0	ductal
HP1525301T2D_K10	0	PSC
HP1525301T2D_K11	0	ductal
HP1525301T2D_K12	0	ductal
HP1525301T2D_K14	0	ductal
HP1525301T2D_K15	0	alpha
HP1525301T2D_K16	3.53646	ductal
HP1525301T2D_K17	0	ductal
HP1525301T2D_K18	0	ductal
HP1525301T2D_K19	0	alpha
HP1525301T2D_K2	0	ductal
HP1525301T2D_K21	0	ductal
HP1525301T2D_K22	3.14233	alpha
HP1525301T2D_K23	3.47402	alpha
HP1525301T2D_K3	26.0925	alpha
HP1525301T2D_K5	0	acinar
HP1525301T2D_K6	0	ductal
HP1525301T2D_K7	0	acinar
HP1525301T2D_K8	0	acinar
HP1525301T2D_L1	0	ductal
HP1525301T2D_L13	0	ductal
HP1525301T2D_L14	0	beta
HP1525301T2D_L15	0	alpha
HP1525301T2D_L16	5.25846	ductal
HP1525301T2D_L17	0	beta
HP1525301T2D_L2	0	ductal
HP1525301T2D_L20	0	ductal
HP1525301T2D_L22	0	alpha
HP1525301T2D_L23	17.4535	ductal
HP1525301T2D_L24	6.59869	alpha
HP1525301T2D_L4	0	ductal
HP1525301T2D_L5	0	acinar
HP1525301T2D_L6	0	ductal
HP1525301T2D_L8	0	PSC
HP1525301T2D_L9	0	alpha
HP1525301T2D_M10	5.91433	alpha
HP1525301T2D_M11	21.5989	ductal
HP1525301T2D_M12	0	ductal
HP1525301T2D_M13	0	alpha
HP1525301T2D_M15	0	ductal
HP1525301T2D_M16	8.02664	alpha
HP1525301T2D_M17	0	delta
HP1525301T2D_M2	0	PSC
HP1525301T2D_M20	0	ductal
HP1525301T2D_M22	0	ductal
HP1525301T2D_M5	0	acinar
HP1525301T2D_M6	0	ductal
HP1525301T2D_M7	0	beta
HP1525301T2D_M8	14.5518	alpha
HP1525301T2D_M9	0	ductal
HP1525301T2D_N1	0	ductal
HP1525301T2D_N10	0	acinar
HP1525301T2D_N11	0	ductal
HP1525301T2D_N12	0	ductal
HP1525301T2D_N13	0	alpha
HP1525301T2D_N14	0	ductal
HP1525301T2D_N16	0	ductal
HP1525301T2D_N18	0	beta
HP1525301T2D_N20	0	ductal
HP1525301T2D_N21	14.1637	gamma
HP1525301T2D_N23	3.51815	alpha
HP1525301T2D_N24	0	alpha
HP1525301T2D_N3	0	beta
HP1525301T2D_N4	0	ductal
HP1525301T2D_N5	0	ductal
HP1525301T2D_N6	0	ductal
HP1525301T2D_N7	27.7123	alpha
HP1525301T2D_N8	0	alpha
HP1525301T2D_N9	0	alpha
HP1525301T2D_O1	0	acinar
HP1525301T2D_O11	0	gamma
HP1525301T2D_O13	0	alpha
HP1525301T2D_O14	9.9937	ductal
HP1525301T2D_O16	0	ductal
HP1525301T2D_O17	0	ductal
HP1525301T2D_O18	0	alpha
HP1525301T2D_O2	0	delta
HP1525301T2D_O20	0	ductal
HP1525301T2D_O22	0	ductal
HP1525301T2D_O23	0	ductal
HP1525301T2D_O24	0	ductal
HP1525301T2D_O3	0	acinar
HP1525301T2D_O5	17.1636	alpha
HP1525301T2D_O6	0	alpha
HP1525301T2D_O7	0	ductal
HP1525301T2D_O9	0	PSC
HP1525301T2D_P1	0	ductal
HP1525301T2D_P11	0	alpha
HP1525301T2D_P13	0	ductal
HP1525301T2D_P14	0	ductal
HP1525301T2D_P16	0	PSC
HP1525301T2D_P17	29.3434	alpha
HP1525301T2D_P18	0	alpha
HP1525301T2D_P19	0	ductal
HP1525301T2D_P2	0	ductal
HP1525301T2D_P20	0	ductal
HP1525301T2D_P21	0	ductal
HP1525301T2D_P22	0	alpha
HP1525301T2D_P23	0	ductal
HP1525301T2D_P24	15.4781	alpha
HP1525301T2D_P4	0	ductal
HP1525301T2D_P5	34.8345	ductal
HP1525301T2D_P6	0	alpha
HP1525301T2D_P8	0	alpha
HP1525301T2D_P9	0	alpha
HP1526901T2D_A1	0	beta
HP1526901T2D_A10	0	delta
HP1526901T2D_A11	0	ductal
HP1526901T2D_A12	0	alpha
HP1526901T2D_A14	0	beta
HP1526901T2D_A15	0	gamma
HP1526901T2D_A16	41.5149	delta
HP1526901T2D_A17	0	alpha
HP1526901T2D_A19	32.0398	beta
HP1526901T2D_A2	0	beta
HP1526901T2D_A20	3.41325	gamma
HP1526901T2D_A21	0	ductal
HP1526901T2D_A22	0	delta
HP1526901T2D_A24	7.95547	ductal
HP1526901T2D_A3	0	alpha
HP1526901T2D_A4	0	delta
HP1526901T2D_A5	0	beta
HP1526901T2D_A6	0	acinar
HP1526901T2D_A7	15.1944	alpha
HP1526901T2D_A8	0	alpha
HP1526901T2D_A9	0	alpha
HP1526901T2D_B1	0	beta
HP1526901T2D_B10	0	beta
HP1526901T2D_B11	0	alpha
HP1526901T2D_B12	0	alpha
HP1526901T2D_B13	0	gamma
HP1526901T2D_B14	44.5841	alpha
HP1526901T2D_B17	0	alpha
HP1526901T2D_B18	0	delta
HP1526901T2D_B20	0	alpha
HP1526901T2D_B23	0	ductal
HP1526901T2D_B24	0	ductal
HP1526901T2D_B3	0	ductal
HP1526901T2D_B4	0	beta
HP1526901T2D_B5	0	ductal
HP1526901T2D_B6	15.9239	delta
HP1526901T2D_B7	0	delta
HP1526901T2D_B9	0	beta
HP1526901T2D_C1	0	delta
HP1526901T2D_C10	0	beta
HP1526901T2D_C11	0	beta
HP1526901T2D_C13	0	gamma
HP1526901T2D_C14	0	ductal
HP1526901T2D_C15	6.63178	delta
HP1526901T2D_C16	7.81126	alpha
HP1526901T2D_C17	0	beta
HP1526901T2D_C19	0	gamma
HP1526901T2D_C2	0	alpha
HP1526901T2D_C20	0	ductal
HP1526901T2D_C22	13.5858	ductal
HP1526901T2D_C23	0	ductal
HP1526901T2D_C24	0	delta
HP1526901T2D_C3	0	beta
HP1526901T2D_C4	6.2634	alpha
HP1526901T2D_C6	0	alpha
HP1526901T2D_C8	0	acinar
HP1526901T2D_D1	69.5641	alpha
HP1526901T2D_D10	0	gamma
HP1526901T2D_D12	0	ductal
HP1526901T2D_D14	0	gamma
HP1526901T2D_D16	0	alpha
HP1526901T2D_D17	0	beta
HP1526901T2D_D18	0	alpha
HP1526901T2D_D19	6.46556	beta
HP1526901T2D_D2	0	ductal
HP1526901T2D_D21	0	delta
HP1526901T2D_D22	10.1832	ductal
HP1526901T2D_D24	89.5589	delta
HP1526901T2D_D3	0	ductal
HP1526901T2D_D4	0	ductal
HP1526901T2D_D5	9.2006	alpha
HP1526901T2D_D7	0	acinar
HP1526901T2D_D8	0	alpha
HP1526901T2D_D9	26.654	alpha
HP1526901T2D_E1	0	ductal
HP1526901T2D_E10	0	gamma
HP1526901T2D_E11	0	beta
HP1526901T2D_E14	0	ductal
HP1526901T2D_E15	0	PSC
HP1526901T2D_E16	0	acinar
HP1526901T2D_E18	42.1584	alpha
HP1526901T2D_E19	0	delta
HP1526901T2D_E2	0	beta
HP1526901T2D_E20	3.47591	delta
HP1526901T2D_E21	4.23386	delta
HP1526901T2D_E22	15.4288	ductal
HP1526901T2D_E23	3.41911	ductal
HP1526901T2D_E3	23.4698	delta
HP1526901T2D_E4	0	gamma
HP1526901T2D_E5	0	gamma
HP1526901T2D_E6	9.54135	alpha
HP1526901T2D_E8	110.372	alpha
HP1526901T2D_E9	0	ductal
HP1526901T2D_F1	0	alpha
HP1526901T2D_F10	0	alpha
HP1526901T2D_F12	24.3989	gamma
HP1526901T2D_F15	0	ductal
HP1526901T2D_F16	19.6355	ductal
HP1526901T2D_F17	0	beta
HP1526901T2D_F18	0	beta
HP1526901T2D_F19	0	alpha
HP1526901T2D_F2	0	alpha
HP1526901T2D_F20	0	alpha
HP1526901T2D_F21	0	alpha
HP1526901T2D_F22	0	ductal
HP1526901T2D_F23	48.3268	delta
HP1526901T2D_F24	0	ductal
HP1526901T2D_F3	0	alpha
HP1526901T2D_F5	0	beta
HP1526901T2D_F7	0	gamma
HP1526901T2D_F8	0	ductal
HP1526901T2D_F9	7.82518	alpha
HP1526901T2D_G1	0	gamma
HP1526901T2D_G10	6.65916	alpha
HP1526901T2D_G13	4.86733	alpha
HP1526901T2D_G14	3.63558	alpha
HP1526901T2D_G16	0	alpha
HP1526901T2D_G17	0	beta
HP1526901T2D_G18	0	alpha
HP1526901T2D_G19	0	gamma
HP1526901T2D_G2	0	delta
HP1526901T2D_G21	0	beta
HP1526901T2D_G22	0	ductal
HP1526901T2D_G23	93.7992	delta
HP1526901T2D_G24	0	ductal
HP1526901T2D_G4	0	beta
HP1526901T2D_G7	8.03028	alpha
HP1526901T2D_G8	27.6883	alpha
HP1526901T2D_G9	0	gamma
HP1526901T2D_H10	0	beta
HP1526901T2D_H12	4.75847	alpha
HP1526901T2D_H16	0	gamma
HP1526901T2D_H17	4.22366	alpha
HP1526901T2D_H18	0	delta
HP1526901T2D_H19	0	alpha
HP1526901T2D_H2	8.23015	acinar
HP1526901T2D_H20	16.2405	beta
HP1526901T2D_H21	28.714	ductal
HP1526901T2D_H22	0	beta
HP1526901T2D_H23	0	gamma
HP1526901T2D_H24	0	beta
HP1526901T2D_H3	0	gamma
HP1526901T2D_H4	23.6818	beta
HP1526901T2D_H5	0	ductal
HP1526901T2D_H6	0	alpha
HP1526901T2D_H8	0	ductal
HP1526901T2D_H9	2.31003	ductal
HP1526901T2D_I1	0	ductal
HP1526901T2D_I10	0	delta
HP1526901T2D_I11	0	delta
HP1526901T2D_I12	0	acinar
HP1526901T2D_I13	0	beta
HP1526901T2D_I14	6.4831	alpha
HP1526901T2D_I15	6.80916	alpha
HP1526901T2D_I16	0	alpha
HP1526901T2D_I17	0	acinar
HP1526901T2D_I18	0	delta
HP1526901T2D_I19	4.26306	delta
HP1526901T2D_I20	0	beta
HP1526901T2D_I21	21.1527	alpha
HP1526901T2D_I22	0	beta
HP1526901T2D_I24	0	gamma
HP1526901T2D_I3	0	beta
HP1526901T2D_I4	4.50226	alpha
HP1526901T2D_I6	0	alpha
HP1526901T2D_I7	0	alpha
HP1526901T2D_I8	0	alpha
HP1526901T2D_I9	0	PSC
HP1526901T2D_J1	0	delta
HP1526901T2D_J11	0	ductal
HP1526901T2D_J12	0	ductal
HP1526901T2D_J13	0	alpha
HP1526901T2D_J14	0	alpha
HP1526901T2D_J17	0	gamma
HP1526901T2D_J18	8.91357	ductal
HP1526901T2D_J19	0	alpha
HP1526901T2D_J2	0	alpha
HP1526901T2D_J20	0	delta
HP1526901T2D_J21	0	beta
HP1526901T2D_J22	0	delta
HP1526901T2D_J24	0	alpha
HP1526901T2D_J3	0	ductal
HP1526901T2D_J4	0	alpha
HP1526901T2D_J5	0	beta
HP1526901T2D_J6	0	beta
HP1526901T2D_J8	0	alpha
HP1526901T2D_K1	0	ductal
HP1526901T2D_K10	27.5544	alpha
HP1526901T2D_K11	0	gamma
HP1526901T2D_K12	0	gamma
HP1526901T2D_K14	54.4748	alpha
HP1526901T2D_K15	0	alpha
HP1526901T2D_K17	0	acinar
HP1526901T2D_K18	15.6323	alpha
HP1526901T2D_K19	0	ductal
HP1526901T2D_K2	0	alpha
HP1526901T2D_K20	0	beta
HP1526901T2D_K21	0	gamma
HP1526901T2D_K22	83.0181	delta
HP1526901T2D_K23	0	beta
[truncated: 93 more rows]

## Sheet: Figure 1c
SampleName	Expression_AQP7	T2D
1	1.4942	0
2	2.55731	0
3	1.4575	0
4	2.39104	0
5	0.354051	0
6	0.0327813	0
7	1.02358	0
8	0.723506	0
9	0.48862	0
10	-0.0232428	0
11	0.669253	1
12	-1.184	1
13	0.0336598	0
14	1.15183	0
15	1.4133	0
16	0.581907	0
17	-0.165252	0
18	1.48133	0
19	-0.34778	0
20	1.00324	0
21	0.53268	0
22	1.64516	0
23	2.10229	0
24	1.20046	0
25	2.09813	0
26	0.513104	0
27	0.626851	0
28	0.234611	0
29	1.14611	0
30	0.569082	0
31	1.04457	0
32	2.49652	0
33	-0.117351	0
34	0.568807	0
35	-0.920308	0
36	0.991651	0
37	0.617218	1
38	1.05783	1
39	1.45671	0
40	2.32586	0
41	1.98523	0
42	1.76757	0
43	2.04071	0
44	0.405354	0
45	0.856064	1
46	0.946493	1
47	1.20186	1
48	1.91046	0
49	2.07727	0
50	-0.165463	0
51	0.426477	0
52	1.27583	0
53	1.61147	0
54	1.98967	0
55	0.551541	0
56	0.822769	0
57	0.957549	0
58	1.27872	0
59	0.501897	1
60	0.958423	1
61	2.17069	0
62	1.88405	0
63	-0.488432	0
64	0.204198	0
65	1.22243	0
66	1.55555	0
67	0.43009	0
68	2.51437	0
69	0.188375	0
70	0.274767	0
71	1.07992	0
72	0.0815489	0
73	0.234897	0
74	0.424335	0
75	1.02903	0
76	1.34428	0
77	0.577562	0
78	2.25681	0
79	0.906223	0
80	2.32336	0
81	1.50447	0
82	1.38372	0
83	1.58187	0
84	0.917722	0
85	1.32342	0
86	0.489621	0
87	0.61835	1
88	1.37006	0
89	1.33471	1
90	1.26512	0
91	1.3068	0
92	1.30602	0
93	2.11283	0
94	1.17091	0
95	1.81177	0
96	0.89498	1
97	0.552086	0
98	1.45052	0
99	2.45273	0
100	1.02519	0
101	1.04613	0
102	3.38035	0
103	1.18584	0
104	0.502996	0
105	1.22474	0
106	0.937358	1
107	0.956177	0
108	1.06541	0
109	0.932352	0
110	1.38695	1
111	1.57142	0
112	2.41306	0
113	1.17248	0
114	2.61845	0
115	1.27119	0
116	1.9731	0
117	2.06981	1
118	1.71494	0
119	2.18611	0
120	1.6359	0
121	0.642236	1
122	-1.53446	0
123	2.81434	0
124	2.10952	0
125	2.04497	0
126	2.04241	0
127	2.43153	0
128	2.232	0
129	1.1773	0
130	1.52167	0
131	1.3012	0
132	1.6387	0
133	1.37595	0
134	2.22692	0
135	0.320614	0
136	1.9029	0
137	2.42723	1
138	1.57457	0
139	1.05043	1
140	1.34978	1
141	2.0472	0
142	2.04522	0
143	1.40694	0
144	2.07374	1
145	0.302361	0
146	2.43388	0
147	1.95489	0
148	0.997757	1
149	0.0175924	0
150	0.0881257	1
151	0.133007	0
152	1.77244	0
153	0.89377	1
154	0.421	0
155	0.0135759	0
156	-0.145522	1
157	0.0660728	0
158	2.23025	0
159	1.35199	0
160	0.610244	1
161	1.46534	1
162	1.73434	0
163	0.858569	1
164	0.964875	0
165	0.511344	0
166	0.741901	0
167	0.39097	0
168	0.699786	0
169	0.237924	1
170	0.95501	0
171	1.5763	0
172	0.307866	1
173	-1.95295	0
174	0.117448	0
175	0.988975	0
176	1.10316	0
177	-0.11225	0
178	0.296357	1
179	-0.120502	0
180	1.03285	0
181	0.837606	0
182	-0.78552	0
183	0.872616	0
184	0.775607	1
185	0.141076	1
186	0.381377	0
187	-2.00335	1
188	-0.0632913	0

## Sheet: Figure 1d
SampleName	Expression_AQP7	BMI
1	1.4942	24.7
2	2.55731	24.7
3	1.4575	23.9
4	2.39104	27.7
5	0.354051	17.6
6	0.0327813	28.4
7	1.02358	21.1
8	0.723506	27
9	0.48862	29
10	-0.0232428	26.1
11	0.669253	26.1
12	-1.184	29.4
13	0.0336598	26.8
14	1.15183	26.2
15	1.4133	28.4
16	0.581907	26
17	-0.165252	23.5
18	1.48133	24.7
19	-0.34778	23.9
20	1.00324	22.5
21	0.53268	26.2
22	1.64516	22
23	2.10229	27.5
24	1.20046	24.2
25	2.09813	36.6
26	0.513104	26.2
27	0.626851	26.3
28	0.234611	29.4
29	1.14611	24.5
30	0.569082	27.8
31	1.04457	28.4
32	2.49652	26.1
33	-0.117351	26.2
34	0.568807	27
35	-0.920308	24.8
36	0.991651	24.5
37	0.617218	22.5
38	1.05783	23.1
39	1.45671	22.9
40	2.32586	21.5
41	1.98523	20.1
42	1.76757	23.4
43	2.04071	23.5
44	0.405354	27.5
45	0.856064	24.8
46	0.946493	33.1
47	1.20186	34.6
48	1.91046	25.7
49	2.07727	23.7
50	-0.165463	24.7
51	0.426477	24.6
52	1.27583	27
53	1.61147	19.4
54	1.98967	26
55	0.551541	33.6
56	0.822769	24.7
57	0.957549	32.5
58	1.27872	25.3
59	0.501897	28.7
60	0.958423	34.2
61	2.17069	25.7
62	1.88405	23.9
63	-0.488432	33.4
64	0.204198	24.8
65	1.22243	24.9
66	1.55555	26.3
67	0.43009	23.2
68	2.51437	22.5
69	0.188375	24.2
70	0.274767	30.5
71	1.07992	24.5
72	0.0815489	24.2
73	0.234897	31.1
74	0.424335	26
75	1.02903	24.5
76	1.34428	25.4
77	0.577562	25.1
78	2.25681	28.7
79	0.906223	26.3
80	2.32336	29.4
81	1.50447	28
82	1.38372	25.1
83	1.58187	24.6
84	0.917722	24.2
85	1.32342	29.4
86	0.489621	22.2
87	0.61835	34.9
88	1.37006	20.8
89	1.33471	28.5
90	1.26512	24.5
91	1.3068	40.1
92	1.30602	25.2
93	2.11283	27.2
94	1.17091	25
95	1.81177	21.3
96	0.89498	27.8
97	0.552086	26.1
98	1.45052	30.9
99	2.45273	27.5
100	1.02519	26.1
101	1.04613	24.7
102	3.38035	22.8
103	1.18584	24.8
104	0.502996	28.7
105	1.22474	26.6
106	0.937358	20.1
107	0.956177	28.7
108	1.06541	26.1
109	0.932352	29.9
110	1.38695	31.3
111	1.57142	22
112	2.41306	27.8
113	1.17248	26.4
114	2.61845	23.4
115	1.27119	36.2
116	1.9731	25.3
117	2.06981	24.5
118	1.71494	26.2
119	2.18611	24
120	1.6359	23.1
121	0.642236	27.2
122	-1.53446	34
123	2.81434	23.3
124	2.10952	31.1
125	2.04497	30.8
126	2.04241	27.8
127	2.43153	26.1
128	2.232	25.6
129	1.1773	24.7
130	1.52167	26.1
131	1.3012	28.1
132	1.6387	23.1
133	1.37595	25.1
134	2.22692	19.5
135	0.320614	25.7
136	1.9029	26.9
137	2.42723	34.6
138	1.57457	24.7
139	1.05043	28.4
140	1.34978	28.9
141	2.0472	25.7
142	2.04522	28
143	1.40694	21.4
144	2.07374	23.9
145	0.302361	23.4
146	2.43388	26.3
147	1.95489	21.2
148	0.997757	22.9
149	0.0175924	29.3
150	0.0881257	33.3
151	0.133007	30.5
152	1.77244	25.9
153	0.89377	23.5
154	0.421	33.3
155	0.0135759	25.4
156	-0.145522	22.9
157	0.0660728	27.8
158	2.23025	27.3
159	1.35199	26.3
160	0.610244	24.5
161	1.46534	24.9
162	1.73434	23.8
163	0.858569	33
164	0.964875	21.6
165	0.511344	26.1
166	0.741901	33
167	0.39097	39.1
168	0.699786	26.6
169	0.237924	22.8
170	0.95501	28.1
171	1.5763	21.5
172	0.307866	21.6
173	-1.95295	25.5
174	0.117448	18
175	0.988975	23.9
176	1.10316	23.1
177	-0.11225	29.7
178	0.296357	32.1
179	-0.120502	26.3
180	1.03285	27.8
181	0.837606	26.2
182	-0.78552	25.1
183	0.872616	33.2
184	0.775607	32.5
185	0.141076	30.6
186	0.381377	24.6
187	-2.00335	29.6
188	-0.0632913	27.5
